# Supplementary material for: System infection prevention in hospital networks in the United States—an SHEA research network inquiry into operational characteristics and current challenges
Source: Infect Control Hosp Epidemiol. 2024 Oct 28;46(1):105–7. doi: 10.1017/ice.2024.170 (PMC11717476; doi:10.1017/ice.2024.170)
Supplement: Stevens et al. supplementary material [file S0899823X24001703sup001.xlsx]

## Sheet: IPC in Systems Export 010324
Are you responsible for infection prevention in >1 hospital?	How many hospitals in total are you responsible for?	How many of these types of facilities hospitals does your system have?				Does your system contain an academic hospital?	How many staffed beds does your system have in total?	In how many states does your system operate?	For how many years have you had a system-level IPC program in place?	Is there a System Infection Prevention Director? (This person often has a background as an infection preventionist, and is separate from the physician System Infection Prevention Medical Director)		What is the job title for the System Infection Prevention Medical Director? (This person typically is a physician/healthcare epidemiologist)	What other roles does your System Infection Prevention Medical Director have?										Does the System Infection Prevention Medical Director (you or whomever serves in the role) have a written job description?	What are the clinical responsibilities of the System Infection Prevention Medical Director (you or whomever serves in the role)? Select "N/A" if this role does not have clinical responsibilities							What is the equivalent yearly, full-time compensation (USD) for your institution's System Infection Prevention Medical Director?	How many infection preventionists in total work for system facilities (number, total FTE)?	How many physicians that are dedicated to IP work for system facilities (number, total FTE)?	Do you have a dedicated "system team" that is separate from the teams of the individual sites?		If YES...					Do you have a data manager/data analyst on your team?		If yes, how much FTE in the system team (versus local site)	Do you have a programmer or IT person on your team?		If YES, how much FTE in the system team (versus local site)	Do you have an admin person in your team?		If yes, how much FTE in the system team (versus local site)
		Acute care	Critical access	LTACHs	Nursing homes						Other		ID Clinical	Internal Medicine Clinical	Teaching	Research	Quality	Patient Safety	Antimicrobial Stewardship	Administrative	N/A	Other		Number of half days of clinic per week	Number of half days of clinic per week	Number of weeks on infectious diseases consult service per year	Number of weeks on infectious diseases consult service per year:	Number of weeks on internal medicine inpatient service per year	Number of weeks on internal medicine inpatient service per year	N/A				Yes	No	...how many FTEs are assigned (NOT including the System Infection Prevention Director's FTE support)?	...how many infection preventionists are on the system team?	...how many physicians are on the system team?	...do you have a dedicated System Infection Prevention Director identified?	...what is their (Infection Prevention director's) FTE support?	Yes	No		Yes	No		Yes	No
Yes	3	3	1	0	0	Yes	601-900	1	8	Yes		Medical Director for Infection Control	ID clinical		Teaching	Research			Antimicrobial Stewardship				Yes			Number of weeks on infectious diseases consult service per year	6				Prefer not to indicate or unknown	10	1	Yes		10	10	1				No		Yes			Yes
Yes	19	11	8	1	0	Yes	>2,400	4	1	No		System Healthcare Epidemiologist	ID clinical		Teaching				Antimicrobial Stewardship	Administrative			Yes	Number of half days of clinic per week	2 half days per month	Number of weeks on infectious diseases consult service per year	6	Number of weeks on internal medicine inpatient service per year	0		300K and more	33; unknown total FTE (close to 33)	1 (0.6); physician champions exist but not clear if have salary support		No							No			No		Yes		0.3
Yes	13		1	3	1	Yes	>2,400	2	< 1 year	Yes		Chief of Infection Control	ID clinical		Teaching	Research	Quality			Administrative			Yes	Number of half days of clinic per week	1	Number of weeks on infectious diseases consult service per year	6	Number of weeks on internal medicine inpatient service per year	0		Prefer not to indicate or unknown
Yes	11	11	0	0	1	Yes	>2,400	1	23	Yes		Chief Epidemiology Officer	ID clinical		Teaching	Research	Quality			Administrative			Yes	Number of half days of clinic per week	2	Number of weeks on infectious diseases consult service per year	16				200K-249K	30	0.5	Yes		5	5	2				No			No		Yes
Yes	2	2	0	0	0	Yes	601-900	1	2	Yes		Medical Director of Epidemiology & Infection Control	ID clinical		Teaching	Research	Quality	Patient Safety		Administrative			Yes	Number of half days of clinic per week	1	Number of weeks on infectious diseases consult service per year	4	Number of weeks on internal medicine inpatient service per year	4		Prefer not to indicate or unknown	10, 10	2, 1.5		No							No			No		Yes		1
Yes	3	3	0	0	0	No	1,201-1,500	4	>20	Yes		Chief Infection Prevention Officer	ID clinical			Research			Antimicrobial Stewardship				Yes	Number of half days of clinic per week	1						250K-299K	12	1.5 FTE		No						Yes				No		Yes		1
Yes	2	2	2	0	0	Yes	301-600	2	10	Yes		Medical director of infection prevention and control	ID clinical		Teaching	Research				Administrative			Yes	Number of half days of clinic per week	0.5	Number of weeks on infectious diseases consult service per year	15				150K-199K	5	1		No							No			No		Yes		0.25
Yes	33	33	3	0	31	Yes	>2,400	3	6	Yes		Medical Director, Infection Prevention and Hospital Epidemiology (Physician)	ID clinical		Teaching	Research						Pharmacy and Therapeutics subcommittee chair (vaccines)	No			Number of weeks on infectious diseases consult service per year	8				200K-249K	1	1	Yes		5	1	1				No	(supported by quality department)		No	(supported by quality department)		No	(supported by quality department)
Yes	3	3	1	0	0	Yes	601-900	1	0	No		NA											No	Number of half days of clinic per week	0	Number of weeks on infectious diseases consult service per year	12	Number of weeks on internal medicine inpatient service per year	0		300K and more
Yes	4	4	0	0	0	Yes	601-900	1	10	Yes		Chief Infection Prevention Officer	ID clinical		Teaching								Yes	Number of half days of clinic per week	1	Number of weeks on infectious diseases consult service per year	6	Number of weeks on internal medicine inpatient service per year	N/A		300K and more	11	2		No						Yes		1		No		Yes		1
IF NO, STOP HERE	1	6	0	1	0	Yes	1,801-2,100	3	10	Yes		Senior Director of Infection Prevention	ID clinical		Teaching	Research	Quality	Patient Safety					Yes			Number of weeks on infectious diseases consult service per year	2				200K-249K	36	10, 1.6		No							No			No			No
Yes	4	4	0	0	0	Yes	901-1,200	1	1	Yes			ID clinical								N/A									N/A		8	3	Yes	No	2.3	3				Yes		1		No		Yes		0.5
Yes	4	14	2	0	0	Yes	901-1,200	1	5	Yes		Medical Director, Dept. of Epidemiology & Infection Prevention				Research							Yes							N/A	300K and more	16 IPs; 14.8 FTEs	5 physicians; 3.4 FTEs	Yes		14.8		5			Yes		2		No		Yes		1
Yes	3	1	2	0	0	Yes	301-600	2	4	Yes		Healthcare epidemiologist	ID clinical		Teaching		Quality	Patient Safety	Antimicrobial Stewardship	Administrative			Yes	Number of half days of clinic per week	1	Number of weeks on infectious diseases consult service per year	3				200K-249K	4.5	1, 0.6		No						Yes			Yes			Yes
Yes	4	12	1	0	0	Yes	1,801-2,100	1	3	Yes		Senior Medical Director for Infection Prevention	ID clinical		Teaching	Research				Administrative		Employee Health	No	Number of half days of clinic per week	1	Number of weeks on infectious diseases consult service per year	8	Number of weeks on internal medicine inpatient service per year	0		300K and more	24	8, 3 dedicated remainder private practice who get paid per hour		No							No			No			No
Yes	8	8	4	0	2	Yes	1,201-1,500	2	6	Yes		There is not a title for this role although physician holds the role	ID clinical		Teaching	Research	Quality		Antimicrobial Stewardship				Yes	Number of half days of clinic per week	2	Number of weeks on infectious diseases consult service per year	28	Number of weeks on internal medicine inpatient service per year	n/a		100K-149K	12.1	0.8	Yes		0.25		0.25				No			No			No
Yes	11	9	1	0	0	Yes	>2,400	1	7	Yes		n/a											No							N/A	Prefer not to indicate or unknown	23	8		No						Yes		1		No			No
Yes	6	5	0	0	0	Yes	1,501-1,800	1	12	Yes		Medical Director IP and Health System Epidemiologist			Teaching					Administrative			Yes							N/A	200K-249K	14	1.3		No						Yes		1		No		Yes		1
Yes	2	4	5	0	0	Yes	1,201-1,500	2	2	No		Infection Prevention Medical Director	ID clinical		Teaching	Research							No								Prefer not to indicate or unknown	0	0.3		No							No			No			No
Yes	13	11	2	0	0	Yes	>2,400	2	25	Yes		Medical Director, Infection Prevention and Epidemiology Consortium	ID clinical	Internal Medicine Clinical	Teaching	Research				Administrative			Yes			Number of weeks on infectious diseases consult service per year	10	Number of weeks on internal medicine inpatient service per year	2		200K-249K	35	3.3	Yes		4.5	3	0.5			Yes		1		No		Yes		0.5
Yes	3	3	0	0	0	No	901-1,200	1	>20	Yes		IP Medical Director (this is a contracted role for a community ID MD)	ID clinical						Antimicrobial Stewardship				No	Number of half days of clinic per week	? private MD so I don't know	Number of weeks on infectious diseases consult service per year	? private MD so I don't know				Prefer not to indicate or unknown	10.5 FTE (11 people)	0		No							No			No		Yes		1.0 system FTE, role shared with 3 other departments
Yes	12	12	3	0	0	No	1,201-1,500	3	10+	Other	Our system has moved to Dyads pairing an adminis	Medical Director for Infection Prevention, Epidemiology, Antimicrobial Stewardship and ID Clinical Trials	ID clinical		Teaching	Research	Quality	Patient Safety	Antimicrobial Stewardship	Administrative		97% administrative. 1/2 day per month in the ID clinic. Have a 0.2 FTE deputy med director as well	No	Number of half days of clinic per week	0.25						300K and more	15	1.2		No						Yes		3	Yes		1	Yes		1
Yes	9	9	2	2	0	Yes	1,501-1,800	1	11	Other	Each hospital has a Lead IP and report to Central IP	Med Director Hosital Epidemiology and Infection Prevention	ID clinical	Internal Medicine Clinical	Teaching					Administrative			Yes	Number of half days of clinic per week	1	Number of weeks on infectious diseases consult service per year	4	Number of weeks on internal medicine inpatient service per year	0		Prefer not to indicate or unknown	16	3		No						Yes		0.5	Yes		0.25		No
23	23	22	23	23	23	23	23	23	23	23	2	22	19	2	17	14	7	4	7	11	1	3	22	14	14	16	16	9	9	4	22	21	21	7	15	7	5	6	0	0	10	11	9	4	17	3	14	7	12
	7.52174	7.72727	1.65217	0.304348	1.52174			1.78261																			8.93333									5.97857	4.4	1.625
	4	5.5	1	0	0			1																			6									5	3	1
					Row 11 comment: 14 SNF, 4 personal care, 4 assisted living, 9 independent living																															Row 11 comment: Director, Infection Prevention (RN); Sr IP; Improvement Specialist x2; Project Manager. Plus physician (proportion of FTE not specified)
[truncated: 70 more columns]
